# Supplementary material for: CXCL9 inhibits tumour growth and drives anti-PD-L1 therapy in ovarian cancer
Source: Br J Cancer. 2022 Mar 21;126(10):1470–80. doi: 10.1038/s41416-022-01763-0 (PMC9090786; doi:10.1038/s41416-022-01763-0)
Supplement: Supplementary file 3 — Table S1 [file 41416_2022_1763_MOESM3_ESM.xlsx]

## Sheet: Patient characteristics
Histologic subtype	Age at first diagnosis (years)	FIGO stage	pN*	CXCL9 Score
borderline	72.5722	IC	x	low		*) x = no lymphadenectomy performed
borderline	63	IA	x	low
borderline	51.5417	IA	x	low
borderline	29.5056	IA	x	high
borderline	65.0667	IA	x	low
borderline	68	IA	x	low
borderline	43	IC	0	high
borderline	65	n.r.	x	low
borderline	27	n.r.	x	low
borderline	69	I	x	low
borderline	62	IC	x	low
borderline	57	n.r.	x	low
borderline	49	n.r.	x	low
borderline	54	n.r.	x	low
borderline	42	IA	x	high
borderline	71	IA	x	low
borderline	38	IC	x	low
borderline	27	IA	x	high
borderline	54	IC	x	low
borderline	53	IIB	x	low
borderline	56	IA	x	high
clear cell	52	IIIA	0	low
clear cell	62.3417	IV	1	low
clear cell	66	n.r.	n.r.	high
clear cell	88.2861	IC	x	high
clear cell	71.0083	IIIC	1	low
clear cell	52.1028	IC	0	high
clear cell	65.3444	IA	x	high
clear cell	58.525	IIb	0	low
clear cell	53.0611	IA	0	high
clear cell	63.1028	IC	0	high
clear cell	57.5167	IC	0	high
clear cell	59.4722	IA	0	low
clear cell	74.95	IV	1	high
clear cell	47.6389	IIIC	1	low
clear cell	50.9	IIIC	1	low
clear cell	70.3833	IC	0	high
endometrioid	38.7389	IIA	0	high
endometrioid	54.7306	IIIB	1	high
endometrioid	66.5	IC1	0	low
endometrioid	43.5444	IC3	0	high
endometrioid	74.9306	IIB	0	low
endometrioid	56.9917	IC	0	low
endometrioid	56.7167	IIIC	1	low
endometrioid	45	IB	0	low
endometrioid	55	IIIC	x	low
endometrioid	64.4361	IA	0	high
endometrioid	78.1222	IIIC	1	high
endometrioid	82.1611	IIIB	1	high
endometrioid	67.3167	IIIC	1	low
endometrioid	50.6306	IA	0	high
endometrioid	55.975	IIIC	1	high
endometrioid	64.7083	IIIB	0	low
endometrioid	73.9194	IIIC	1	low
endometrioid	67.5472	IA	0	high
endometrioid	75.1	IIIC	1	low
endometrioid	71.1583	IIIC	x	low
endometrioid	81.6056	IV	x	low
endometrioid	69.9389	IIIC	1	low
endometrioid	64.9167	IIIC	x	low
endometrioid	70.1917	IA	0	low
endometrioid	58.1667	IA	0	low
endometrioid	56.0361	IC	0	low
endometrioid	67.2833	IV	1	low
endometrioid	65.1361	IIA	0	low
endometrioid	40.9083	IA	x	low
endometrioid	49	IC	x	low
low grade	43	IA	0	high
low grade	85	IA	x	low
low grade	48	IC	0	high
low grade	33	IIIB	0	low
low grade	70	IIIC	x	high
low grade	61	IIIC	1	low
low grade	52	IIIC	1	high
low grade	46	IC	0	low
low grade	72	IA	0	high
low grade	85	IA	x	low
low grade	71	IIIC	1	high
low grade	23	IIIB	0	low
low grade	54	IIIC	1	low
low grade	49	IIIB	0	low
low grade	35	IIB	0	low
low grade	51	n.r.	x	low
low grade	64.3694	IIIC	x	low
mucinous	35	IIIC	x	high
mucinous	58.7667	IC	x	low
mucinous	70.7306	IIB	x	high
mucinous	60.225	IA	x	low
mucinous	77.5917	IA	0	low
mucinous	56.9889	IC	0	low
mucinous	34.3833	IIIC	0	low
mucinous	39.5778	IC	0	low
mucinous	45.8111	IC	0	low
mucinous	42.5556	IA	0	low
